# Supplementary material for: BLUPmrMLM: A Fast mrMLM Algorithm in Genome-wide Association Studies
Source: Genomics Proteomics Bioinformatics. 2024 Feb 29;22(3):qzae020. doi: 10.1093/gpbjnl/qzae020 (PMC12016565; doi:10.1093/gpbjnl/qzae020)
Supplement: qzae020_Supplementary_Data [file qzae020_supplementary_data.zip]

Archive with 29 entries (29 files):
- Figure S1.tiff
- Table S12.docx
- Table S11.docx
- Figure S3.tiff
- Figure S4.tiff
- Table S4.docx
- Supplementary material captions.docx
- Table S17.docx
- Figure S2.tif
- Table S6.docx
- Table S3.docx
- Table S7.docx
- Table S10.docx
- Figure S7.tiff
- Figure S8.tiff
- Table S8.docx
- Table S9.docx
- Figure S6.tiff
- Table S5.docx
- Table S2.docx
- Figure S5.tiff
- Table S13.docx
- Figure S10.tiff
- Figure S11.tiff
- Table S15.docx
- Table S16.docx
- Table S14.docx
- Table S1.docx
- Figure S9.tiff
